# Supplementary material for: Does Bangkok have a central role in the dengue dynamics of Thailand?
Source: Parasit Vectors. 2020 Jan 13;13:22. doi: 10.1186/s13071-020-3892-y (PMC6958813; doi:10.1186/s13071-020-3892-y)
Supplement: Supplementary file 2 — Additional file 2: Table S1. The names of the 716 districts included in this study and the provinces which these districts belong to. [file 13071_2020_3892_MOESM2_ESM.xlsx]

## Sheet: Table S1
Additional file 2: Table S1. The names of the 716 districts included in this study and the provinces which these districts belong to.
id	district	province
1	Chiang Khong	Chiang Rai
2	Chiang Saen	Chiang Rai
3	K. Doi Luang	Chiang Rai
4	K. Wieng Chiang	Chiang Rai
5	Mae Chan	Chiang Rai
6	Mae Sai	Chiang Rai
7	Muang Chiang Rai	Chiang Rai
8	Pa Daet	Chiang Rai
9	Phan	Chiang Rai
10	Phaya Mengrai	Chiang Rai
11	Thoeng	Chiang Rai
12	Wiang Chai	Chiang Rai
13	Wiang Pa Pao	Chiang Rai
14	Wieng Kaen	Chiang Rai
15	Chiang Kham	Phayao
16	Chiang Muan	Phayao
17	Chun	Phayao
18	Dok Kham Tai	Phayao
19	K. Phu Kam Yao	Phayao
20	K. Phu Sang	Phayao
21	Mae Chai	Phayao
22	Muang Phayao	Phayao
23	Pong	Phayao
24	Bo Klue	Nan
25	Chiang Klang	Nan
26	K. Phu Pieng	Nan
27	Mae Charim	Nan
28	Muang Nan	Nan
29	Na Mun	Nan
30	Na Noi	Nan
31	Santi Suk	Nan
32	Song Kwae	Nan
33	Tha Wang Pha	Nan
34	Thung Chang	Nan
35	Wiang Sa	Nan
36	Khun Yuam	Mae Hong Son
37	Sop Moei	Mae Hong Son
38	Chai Prakarn	Chiang Mai
39	Chiang Dao	Chiang Mai
40	Chom Thong	Chiang Mai
41	Doi Saket	Chiang Mai
42	Doi Tao	Chiang Mai
43	Fang	Chiang Mai
44	Hang Dong	Chiang Mai
45	Hot	Chiang Mai
46	K. Doi Lo	Chiang Mai
47	K. Mae On	Chiang Mai
48	Mae Ai	Chiang Mai
49	Mae Chaem	Chiang Mai
50	Mae Rim	Chiang Mai
51	Mae Taeng	Chiang Mai
52	Mae Wang	Chiang Mai
53	Muang Chiang Mai	Chiang Mai
54	Omkoi	Chiang Mai
55	Phrao	Chiang Mai
56	Samoeng	Chiang Mai
57	San Kamphaeng	Chiang Mai
58	San Pa Tong	Chiang Mai
59	San Sai	Chiang Mai
60	Wiang Haeng	Chiang Mai
61	Chae Hom	Lampang
62	Hang Chat	Lampang
63	Ko Kha	Lampang
64	Mae Mo	Lampang
65	Mae Phrik	Lampang
66	Mae Tha	Lampang
67	Muang Lampang	Lampang
68	Mueang Pan	Lampang
69	Ngao	Lampang
70	Sop Prap	Lampang
71	Thoen	Lampang
72	Wang Nua	Lampang
73	Den Chai	Phrae
74	Long	Phrae
75	Muang Phrae	Phrae
76	Nong Muang Kai	Phrae
77	Song	Phrae
78	Sung Men	Phrae
79	Bung Khong Long	Bueng Kan
80	K. Bung Khla	Bueng Kan
81	Phon Charoen	Bueng Kan
82	So Phisai	Bueng Kan
83	Ban Hong	Lamphun
84	K. Wiang Nong Long	Lamphun
85	Li	Lamphun
86	Mae Tha	Lamphun
87	Muang Lamphun	Lamphun
88	Pa Sang	Lamphun
89	Thung Hua Chang	Lamphun
90	K. Fao Rai	Nong Khai
91	K. Pho Tak	Nong Khai
92	K. Rattana Wapi	Nong Khai
93	Muang Nong Khai	Nong Khai
94	Phon Phisai	Nong Khai
95	Sang Khom	Nong Khai
96	Si Chiang Mai	Nong Khai
97	Tha Bo	Nong Khai
98	Ban Khok	Uttaradit
99	Fak Tha	Uttaradit
100	Laplae	Uttaradit
101	Nam Pat	Uttaradit
102	Tha Pla	Uttaradit
103	K. Ku Kaeo	Udon Thani
104	Kut Chap	Udon Thani
105	Nong Han	Udon Thani
106	Nong Saeng	Udon Thani
107	Nong Wua So	Udon Thani
108	Phen	Udon Thani
109	Phibun Rak	Udon Thani
110	Sang Khom	Udon Thani
111	Thung Fon	Udon Thani
112	Chiang Khan	Loei
113	Dan Sai	Loei
114	K. Erawan	Loei
115	K. Nong Hin	Loei
116	Muang Loei	Loei
117	Na Duang	Loei
118	Na Haeo	Loei
119	Pak Chom	Loei
120	Phu Kradung	Loei
121	Phu Luang	Loei
122	Phu Rua	Loei
123	Tha Li	Loei
124	Wang Saphung	Loei
125	Khok Sri Supan	Sakon Nakhon
126	Kusuman	Sakon Nakhon
127	Muang Sakon Nakhon	Sakon Nakhon
128	Phang Khon	Sakon Nakhon
129	Phanna Nikhom	Sakon Nakhon
130	Phon Na Kaeo	Sakon Nakhon
131	Phu Phan	Sakon Nakhon
132	Sawang Daen Din	Sakon Nakhon
133	Song Dao	Sakon Nakhon
134	Tao Ngoi	Sakon Nakhon
135	Wanon Niwat	Sakon Nakhon
136	Waritchaphum	Sakon Nakhon
137	Ban Phaeng	Nakhon Phanom
138	K. Wang Yang	Nakhon Phanom
139	Muang Nakhon Phanom	Nakhon Phanom
140	Na Kae	Nakhon Phanom
141	Na Thom	Nakhon Phanom
142	Phon Sawan	Nakhon Phanom
143	Renu Nakhon	Nakhon Phanom
144	Si Songkhram	Nakhon Phanom
145	Tha Uthen	Nakhon Phanom
146	That Phanom	Nakhon Phanom
147	Ban Dan Lan Hoi	Sukhothai
148	Khiri Mat	Sukhothai
149	Kong Krailat	Sukhothai
150	Muang Sukhothai	Sukhothai
151	Sawankhalok	Sukhothai
152	Si Nakhon	Sukhothai
153	Muang Nong Bua Lam Phu	Nong Bua Lam Phu
154	Na Klang	Nong Bua Lam Phu
155	Na Wang	Nong Bua Lam Phu
156	Non Sang	Nong Bua Lam Phu
157	Si Bun Ruang	Nong Bua Lam Phu
158	Suwan Khuha	Nong Bua Lam Phu
159	Bang Krathum	Phitsanulok
160	Muang Phitsanulok	Phitsanulok
161	Nakhon Thai	Phitsanulok
162	Noen Maprang	Phitsanulok
163	Phrom Phiram	Phitsanulok
164	Wang Thong	Phitsanulok
165	Wat Bot	Phitsanulok
166	Ban Tak	Tak
167	K. Wang Chao	Tak
168	Mae Ramat	Tak
169	Mae Sot	Tak
170	Muang Tak	Tak
171	Phop Phra	Tak
172	Sam Ngao	Tak
173	Tha Song Yang	Tak
174	Umphang	Tak
175	Huai Mek	Kalasin
176	Huai Phung	Kalasin
177	K. Don Chan	Kalasin
178	K. Kong Chai	Kalasin
179	K. Na Du	Kalasin
180	Kamalasai	Kalasin
181	Kham Muang	Kalasin
182	Muang Kalasin	Kalasin
183	Nong Kung Si	Kalasin
184	Sahatsakhan	Kalasin
185	Somdet	Kalasin
186	Tha Khantho	Kalasin
187	Yang Talat	Kalasin
188	Don Tan	Mukdahan
189	Dong Luang	Mukdahan
190	Khamcha-i	Mukdahan
191	Muang Mukdahan	Mukdahan
192	Nikhom Kham Soi	Mukdahan
193	Wan Yai	Mukdahan
194	Ban Fang	Khon Kaen
195	Ban Phai	Khon Kaen
196	Chonnabot	Khon Kaen
197	Chum Phae	Khon Kaen
198	K. Ban Haet	Khon Kaen
199	K. Sam Sung	Khon Kaen
200	Kranuan	Khon Kaen
201	Mancha Khiri	Khon Kaen
202	Nam Phong	Khon Kaen
203	Nong Rua	Khon Kaen
204	Nong Song Hong	Khon Kaen
205	Phra Yun	Khon Kaen
206	Phu Wiang	Khon Kaen
207	Phupa Man	Khon Kaen
208	Puai Noi	Khon Kaen
209	Si Chomphu	Khon Kaen
210	Waeng Noi	Khon Kaen
211	Waeng Yai	Khon Kaen
212	Wiang Kao	Khon Kaen
213	K. Bung Samakki	Kamphaeng Phet
214	K. Ko Sam Pi Nakhon	Kamphaeng Phet
215	Khanu Woralaksaburi	Kamphaeng Phet
216	Klong Khlung	Kamphaeng Phet
217	Klong Lan	Kamphaeng Phet
218	Lan Krabu	Kamphaeng Phet
219	Mueang Kamphaeng Phet	Kamphaeng Phet
220	Pang Sila Thong	Kamphaeng Phet
221	Phran Kratai	Kamphaeng Phet
222	Sai Ngam	Kamphaeng Phet
223	Sai Thong Watthana	Kamphaeng Phet
224	Buang Sam Phan	Phetchabun
225	Chon Daen	Phetchabun
226	Khao Kho	Phetchabun
227	Lom Kao	Phetchabun
228	Lom Sak	Phetchabun
229	Muang Phetchabun	Phetchabun
230	Nam Nao	Phetchabun
231	Nong Phai	Phetchabun
232	Wang Pong	Phetchabun
233	Wichian Buri	Phetchabun
234	Bang Mun Nak	Phichit
235	K. Bung Narang	Phichit
236	K. Dong Charoen	Phichit
237	K. Sak Lek	Phichit
238	Muang Phichit	Phichit
239	Pho Prathap Chan	Phichit
240	Pho Thale	Phichit
241	Sam Ngam	Phichit
242	Taphan Hin	Phichit
243	Thap Khlo	Phichit
244	Wachira Barami	Phichit
245	Wang Sai Phun	Phichit
246	Bamnet Narong	Chaiyaphum
247	Ban Khwao	Chaiyaphum
248	Ban Thaen	Chaiyaphum
249	Chatturat	Chaiyaphum
250	K. Sap Yai	Chaiyaphum
251	Kaeng Khlo	Chaiyaphum
252	Kaset Sombon	Chaiyaphum
253	Khon San	Chaiyaphum
254	Khon Sawan	Chaiyaphum
255	Muang Chaiyaphum	Chaiyaphum
256	Noen Sa-Nga	Chaiyaphum
257	Nong Bua Daeng	Chaiyaphum
258	Nong Bua Rawae	Chaiyaphum
259	Phakdi Chumphol	Chaiyaphum
260	Phu Khieo	Chaiyaphum
261	Thep Sathit	Chaiyaphum
262	Borabu	Maha Sarakham
263	Chiang Yun	Maha Sarakham
264	K. Chun Chom	Maha Sarakham
265	K. Kut Rang	Maha Sarakham
266	Kae Dam	Maha Sarakham
267	Kantharawichai	Maha Sarakham
268	Kosum Phisai	Maha Sarakham
269	Muang Maha Sarakam	Maha Sarakham
270	Na Chuak	Maha Sarakham
271	Na Dun	Maha Sarakham
272	Phayakkhaphum Phisai	Maha Sarakham
273	Wapi Pathum	Maha Sarakham
274	Yang Si Surat	Maha Sarakham
275	At Samat	Roi Et
276	Chaturaphak Phim	Roi Et
277	K. Nong Hi	Roi Et
278	K. Thung Kao Lua	Roi Et
279	Kaset Wisai	Roi Et
280	Moei Wadi	Roi Et
281	Muang Roi Et	Roi Et
282	Muang Suang	Roi Et
283	Nong Phok	Roi Et
284	Pathum Rat	Roi Et
285	Pho Chai	Roi Et
286	Phon Sai	Roi Et
287	Phon Thong	Roi Et
288	Selaphum	Roi Et
289	Si Somdet	Roi Et
290	Suwannaphum	Roi Et
291	Thawatchaburi	Roi Et
292	Amphoe Muang Yasothon	Yasothon
293	Amphoe Sai Mun	Yasothon
294	Kut Chum	Yasothon
295	Thai Charoen	Yasothon
296	Chanuman	Amnat Charoen
297	Hua Taphan	Amnat Charoen
298	Muang Amnat Charoen	Amnat Charoen
299	Pathum Ratwongsa	Amnat Charoen
300	Phana	Amnat Charoen
301	Banphot Phisai	Nakhon Sawan
302	K. Chum Ta Bong	Nakhon Sawan
303	K. Mae Poen	Nakhon Sawan
304	Kao Lieo	Nakhon Sawan
305	Krok Phra	Nakhon Sawan
306	Lat Yao	Nakhon Sawan
307	Nong Bua	Nakhon Sawan
308	Phaisali	Nakhon Sawan
309	Takhli	Nakhon Sawan
310	Ban Rai	Uthai Thani
311	Lan Sak	Uthai Thani
312	Muang Uthai Thani	Uthai Thani
313	Nong Chang	Uthai Thani
314	Sawang Arom	Uthai Thani
315	Thap Than	Uthai Thani
316	Det Udom	Ubon Ratchathani
317	Donmotdaeng	Ubon Ratchathani
318	K. Lao Sua Kok	Ubon Ratchathani
319	K. Na Tan	Ubon Ratchathani
320	K. Na Yia	Ubon Ratchathani
321	K. Nam Khun	Ubon Ratchathani
322	K. Sawang Weeraw	Ubon Ratchathani
323	Khemarat	Ubon Ratchathani
324	Khong Chiam	Ubon Ratchathani
325	Khuang Nai	Ubon Ratchathani
326	Kut Khao Pun	Ubon Ratchathani
327	Muang Samsip	Ubon Ratchathani
328	Muang Ubon Ratchatani	Ubon Ratchathani
329	Nam Yun	Ubon Ratchathani
330	Phibun Mangsahan	Ubon Ratchathani
331	Pho Si	Ubon Ratchathani
332	Samrong	Ubon Ratchathani
333	Thung Si Udom	Ubon Ratchathani
334	Han Kha	Chai Nat
335	K. Noen Kham	Chai Nat
336	K. Nong Ma Mong	Chai Nat
337	Manorom	Chai Nat
338	Muang Chai Nat	Chai Nat
339	Sankha Buri	Chai Nat
340	Sanphaya	Chai Nat
341	Wat Sing	Chai Nat
342	Ban Mi	Lop Buri
343	Chai Badan	Lop Buri
344	Khok Charoen	Lop Buri
345	Khok Samrong	Lop Buri
346	Lam Son Thi	Lop Buri
347	Muang Lop Buri	Lop Buri
348	Nong Muang	Lop Buri
349	Phatthana Nikhom	Lop Buri
350	Ban Luam	Nakhon Ratchasima
351	Chakkarat	Nakhon Ratchasima
352	Chalermphrakiet	Nakhon Ratchasima
353	Chok Chai	Nakhon Ratchasima
354	Chum Phuang	Nakhon Ratchasima
355	Dan Khun Thot	Nakhon Ratchasima
356	Huai Thalang	Nakhon Ratchasima
357	K. Bua Lai	Nakhon Ratchasima
358	K. Lam Tha Men Chai	Nakhon Ratchasima
359	K. Muang Yang	Nakhon Ratchasima
360	K. Phra Thong Kham	Nakhon Ratchasima
361	K. Sida	Nakhon Ratchasima
362	K. The Pha Rak	Nakhon Ratchasima
363	Kaeng Sanam Nang	Nakhon Ratchasima
364	Kham Sakae Saeng	Nakhon Ratchasima
365	Kham Thala So	Nakhon Ratchasima
366	Khon Buri	Nakhon Ratchasima
367	Khong	Nakhon Ratchasima
368	Muang Nakhon Ratchasima	Nakhon Ratchasima
369	Non Daeng	Nakhon Ratchasima
370	Non Sung	Nakhon Ratchasima
371	Non Thai	Nakhon Ratchasima
372	Nong Bunnak	Nakhon Ratchasima
373	Pak Chong	Nakhon Ratchasima
374	Pak Thong Chai	Nakhon Ratchasima
375	Phimai	Nakhon Ratchasima
376	Pra Thai	Nakhon Ratchasima
377	Sikhiu	Nakhon Ratchasima
378	Soeng Sang	Nakhon Ratchasima
379	Sung Noen	Nakhon Ratchasima
380	Wang Num Khiaw	Nakhon Ratchasima
381	Bang Rachan	Sing Buri
382	In Buri	Sing Buri
383	Khai Bang Rachan	Sing Buri
384	Muang Sing Buri	Sing Buri
385	Phrom Buri	Sing Buri
386	Tha Chang	Sing Buri
387	Bua Chet	Surin
388	Chom Phra	Surin
389	Chumphon Buri	Surin
390	K. Non Narai	Surin
391	K. Sri Narong	Surin
392	Lamduan	Surin
393	Muang Surin	Surin
394	Phrasat	Surin
395	Rattana Buri	Surin
396	Samrong Thap	Surin
397	Sikhoraphum	Surin
398	Bung Bun	Si Sa Ket
399	Huai Thap Than	Si Sa Ket
400	K. Pho Si Suwan	Si Sa Ket
401	K. Sila Lat	Si Sa Ket
402	Kantharalak	Si Sa Ket
403	Kanthararom	Si Sa Ket
404	Khukhan	Si Sa Ket
405	Khun Han	Si Sa Ket
406	Muang Si Sa Ket	Si Sa Ket
407	Nam Kliang	Si Sa Ket
408	Non Khun	Si Sa Ket
409	Phrai Bung	Si Sa Ket
410	Phu Sing	Si Sa Ket
411	Rasi Salai	Si Sa Ket
412	Uthumphon Phisai	Si Sa Ket
413	Wang Hin	Si Sa Ket
414	Yang Chum Noi	Si Sa Ket
415	Ban Kruat	Buri Ram
416	Chalermphrakiet	Buri Ram
417	Cham Ni	Buri Ram
418	Huai Rat	Buri Ram
419	K. Ban Dan	Buri Ram
420	K. Daen Kong	Buri Ram
421	Krasang	Buri Ram
422	Lahan Sai	Buri Ram
423	Lam Plai Mat	Buri Ram
424	Na Pho	Buri Ram
425	Non Din Daeng	Buri Ram
426	Non Suwan	Buri Ram
427	Nong Ki	Buri Ram
428	Pa Kham	Buri Ram
429	Phlapphlachai	Buri Ram
430	Phutthaisong	Buri Ram
431	Prakhon Chai	Buri Ram
432	Satuk	Buri Ram
433	Ban Mo	Saraburi
434	Kaeng Khoi	Saraburi
435	Nong Khae	Saraburi
436	Wang Muang	Saraburi
437	Chaiyo	Ang Thong
438	Muang Ang Thong	Ang Thong
439	Pa Mok	Ang Thong
440	Samko	Ang Thong
441	Wiset Chai Chan	Ang Thong
442	Bang Pla Ma	Suphan Buri
443	Muang Suphanburi	Suphan Buri
444	Nong Ya Sai	Suphan Buri
445	Sam Chuk	Suphan Buri
446	Si Prachan	Suphan Buri
447	Song Phi Nong	Suphan Buri
448	U Thong	Suphan Buri
449	Bo Phloi	Kanchanaburi
450	Dan Makham Tia	Kanchanaburi
451	Huai Kra Chao	Kanchanaburi
452	Lao Khwan	Kanchanaburi
453	Muang Kanchanaburi	Kanchanaburi
454	Nong Prue	Kanchanaburi
455	Sai Yok	Kanchanaburi
456	Sangkhla Buri	Kanchanaburi
457	Tha Muang	Kanchanaburi
458	Thong Pha Phum	Kanchanaburi
459	Ban Phraek	Phra Nakhon Si Ayutthaya
460	Bang Pahan	Phra Nakhon Si Ayutthaya
461	Bang Sai	Phra Nakhon Si Ayutthaya
462	Lat Bua Luang	Phra Nakhon Si Ayutthaya
463	Maha Rat	Phra Nakhon Si Ayutthaya
464	Nakhon Luang	Phra Nakhon Si Ayutthaya
465	Phachi	Phra Nakhon Si Ayutthaya
466	Phra Nakhon Si Ayutthaya	Phra Nakhon Si Ayutthaya
467	Tha Rua	Phra Nakhon Si Ayutthaya
468	Uthai	Phra Nakhon Si Ayutthaya
469	Ban Na	Nakhon Nayok
470	Muang Nakhon Nayok	Nakhon Nayok
471	Ongkharak	Nakhon Nayok
472	Pak Phli	Nakhon Nayok
473	Khlong Luang	Pathum Thani
474	Lam Luk Ka	Pathum Thani
475	Lat Lum Kaeo	Pathum Thani
476	Muang Pathum Thani	Pathum Thani
477	Nong Sua	Pathum Thani
478	Sam Khok	Pathum Thani
479	Thanyaburi	Pathum Thani
480	Ban Sang	Prachin Buri
481	Kabin Buri	Prachin Buri
482	Muang Prachin Buri	Prachin Buri
483	Na Di	Prachin Buri
484	Prachantakham	Prachin Buri
485	Si Mahosot	Prachin Buri
486	Sri Mahar Pho	Prachin Buri
487	Bang Len	Nakhon Pathom
488	Don Tum	Nakhon Pathom
489	Kamphaeng Saen	Nakhon Pathom
490	Muang Nakhon Pathom	Nakhon Pathom
491	Phuttha Mon Thon	Nakhon Pathom
492	Sam Phran	Nakhon Pathom
493	Bang Bua Thong	Nonthaburi
494	Bang Kruai	Nonthaburi
495	Bang Yai	Nonthaburi
496	Muang Nonthaburi	Nonthaburi
497	Kao Cha Kan	Sa Kaeo
498	Khlong Hat	Sa Kaeo
499	Ta Phraya	Sa Kaeo
500	Wang Nam Yen	Sa Kaeo
501	Bang Bon	Bangkok Metropolis
502	Bang Kapi	Bangkok Metropolis
503	Bang Khae	Bangkok Metropolis
504	Bang Kho Laem	Bangkok Metropolis
505	Bang Na	Bangkok Metropolis
506	Bang Plad	Bangkok Metropolis
507	Bang Rak	Bangkok Metropolis
508	Bang Su	Bangkok Metropolis
509	Bangkok Noi	Bangkok Metropolis
510	Bangkok Yai	Bangkok Metropolis
511	Bung Kum	Bangkok Metropolis
512	Chatuchak	Bangkok Metropolis
513	Chom Thong	Bangkok Metropolis
514	Don Muang	Bangkok Metropolis
515	Huai Kwang	Bangkok Metropolis
516	Khan Na Yao	Bangkok Metropolis
517	Khlong Sam Wa	Bangkok Metropolis
518	Khlong San	Bangkok Metropolis
519	Lak Si	Bangkok Metropolis
520	Min Buri	Bangkok Metropolis
521	Nong Chok	Bangkok Metropolis
522	Nongkheam	Bangkok Metropolis
523	Pathum Wan	Bangkok Metropolis
524	Phasi Charoen	Bangkok Metropolis
525	Phaya Thai	Bangkok Metropolis
526	Pom Pram Sattru	Bangkok Metropolis
527	Prakanong	Bangkok Metropolis
528	Prawet	Bangkok Metropolis
529	Ratchathewi	Bangkok Metropolis
530	Sai Mai	Bangkok Metropolis
531	Samphantawong	Bangkok Metropolis
532	Saphan Sung	Bangkok Metropolis
533	Sathorn	Bangkok Metropolis
534	Suan Luang	Bangkok Metropolis
535	Taling Chan	Bangkok Metropolis
536	Thawi Wattana	Bangkok Metropolis
537	Thon Buri	Bangkok Metropolis
538	Thungkru	Bangkok Metropolis
539	Wang Thonglang	Bangkok Metropolis
540	Wattana	Bangkok Metropolis
541	Yannawa	Bangkok Metropolis
542	Ban Pho	Chachoengsao
543	Bang Pakong	Chachoengsao
544	K. Khlong Khuan	Chachoengsao
545	Muang Chachoengsao	Chachoengsao
546	Phanom Sarakham	Chachoengsao
547	Plaeng Yao	Chachoengsao
548	Ratchasan	Chachoengsao
549	Sanam Chaikhet	Chachoengsao
550	Tha Ta Kieb	Chachoengsao
551	Bang Bo	Samut Prakan
552	K. Bang Sao Thon	Samut Prakan
553	Muang Samut Prakan	Samut Prakan
554	Phra Pra Daeng	Samut Prakan
555	Phra Samut Jadee	Samut Prakan
556	Ban Phaeo	Samut Sakhon
557	Muang Samut Sakhon	Samut Sakhon
558	Damnoen Saduak	Ratchaburi
559	K. Ban Kha	Ratchaburi
560	Muang Ratchaburi	Ratchaburi
561	Pak Tho	Ratchaburi
562	Photharam	Ratchaburi
563	Suan Phung	Ratchaburi
564	Wat Phleng	Ratchaburi
565	Amphawa	Samut Songkhram
566	Bang Khon Ti	Samut Songkhram
567	Ban Bung	Chon Buri
568	Bang Lamung	Chon Buri
569	Bo Thong	Chon Buri
570	K. Ko Chan	Chon Buri
571	Ko Sichang	Chon Buri
572	Muang Chon Buri	Chon Buri
573	Nong Yai	Chon Buri
574	Phan Thong	Chon Buri
575	Phanat Nikhom	Chon Buri
576	Sattahip	Chon Buri
577	Ban Laem	Phetchaburi
578	Ban Lat	Phetchaburi
579	Cha-Am	Phetchaburi
580	Kaeng Krachan	Phetchaburi
581	Khao Yoi	Phetchaburi
582	Muang Phetchaburi	Phetchaburi
583	Nong Ya Plong	Phetchaburi
584	Tha Yang	Phetchaburi
585	K. Kao Kichakut	Chanthaburi
586	K. Na Yai Am	Chanthaburi
587	Kang Hang Maeo	Chanthaburi
588	Khlung	Chanthaburi
589	Laem Sing	Chanthaburi
590	Makham	Chanthaburi
591	Muang Chanthaburi	Chanthaburi
592	Pong Nam Ron	Chanthaburi
593	Soydow	Chanthaburi
594	Ban Chang	Rayong
595	Ban Khai	Rayong
596	K. Khao Chamao	Rayong
597	K. Nikhom Pattan	Rayong
598	Klaeng	Rayong
599	Muang Rayong	Rayong
600	Pluak Daeng	Rayong
601	Wang Chan	Rayong
602	K. Ko Kut	Trat
603	Khao Saming	Trat
604	Muang Trat	Trat
605	Bang Saphan	Prachuap Khiri Khan
606	Bang Saphan Noi	Prachuap Khiri Khan
607	Hua Hin	Prachuap Khiri Khan
608	K. Sam Roi Yot	Prachuap Khiri Khan
609	Kui Buri	Prachuap Khiri Khan
610	Muang Prachuap Khiri Khan	Prachuap Khiri Khan
611	Pran Buri	Prachuap Khiri Khan
612	Thap Sakae	Prachuap Khiri Khan
613	Lamae	Chumphon
614	Muang Chumphon	Chumphon
615	Pathiu	Chumphon
616	Phato	Chumphon
617	Sawi	Chumphon
618	Thung Tako	Chumphon
619	K. Suk Samran	Ranong
620	Kapoe	Ranong
621	Kra Buri	Ranong
622	La-Un	Ranong
623	Muang Ranong	Ranong
624	Ban Na Doem	Surat Thani
625	Ban Na San	Surat Thani
626	Ban Ta Khun	Surat Thani
627	Chaiburi	Surat Thani
628	Chaiya	Surat Thani
629	K. Wipawadi	Surat Thani
630	Kanchanadit	Surat Thani
631	Khian Sa	Surat Thani
632	Khiri Ratthanikhom	Surat Thani
633	Ko Phangan	Surat Thani
634	Ko Samui	Surat Thani
635	Muang Surat Thani	Surat Thani
636	Phanom	Surat Thani
637	Prasaeng	Surat Thani
638	Tha Chana	Surat Thani
639	Tha Chang	Surat Thani
640	Kapong	Phangnga
641	Khura Buri	Phangnga
642	Takua Pa	Phangnga
643	Thai Muang	Phangnga
644	Thap Put	Phangnga
645	Cha-uat	Nakhon Si Thammarat
646	Lan Saka	Nakhon Si Thammarat
647	Muang Nakhon Si Thammarat	Nakhon Si Thammarat
648	Thung Yai	Nakhon Si Thammarat
649	Ao Luk	Krabi
650	Khao Phanom	Krabi
651	Khlong Thom	Krabi
652	Ko Lanta	Krabi
653	Lam Thap	Krabi
654	Muang Krabi	Krabi
655	Nua Khlong	Krabi
656	Plai Phraya	Krabi
657	Muang Phuket	Phuket
658	Thalang	Phuket
659	K. Hat Samran	Trang
660	Kantrang	Trang
661	Muang Trang	Trang
662	Na Yong	Trang
663	Palian	Trang
664	Rasada	Trang
665	Wang Wiset	Trang
666	Yan Ta Khao	Trang
667	Bang Kaeo	Phatthalung
668	K. Sri Nakarin	Phatthalung
669	Khao Chaison	Phatthalung
670	Pa Payom	Phatthalung
671	Pak Phayun	Phatthalung
672	Si Banphot	Phatthalung
673	Songkhla Lake	Phatthalung
674	Tamot	Phatthalung
675	Bang Klam	Songkhla
676	Chana	Songkhla
677	Hat Yai	Songkhla
678	Khlong Hoi Kong	Songkhla
679	Khuan Niang	Songkhla
680	Krasae Sinthu	Songkhla
681	Muang Songkhla	Songkhla
682	Na Mom	Songkhla
683	Na Thawi	Songkhla
684	Ranot	Songkhla
685	Rattaphum	Songkhla
686	Saba Yoi	Songkhla
687	Sadao	Songkhla
688	Sathing Phra	Songkhla
689	Singha Nakhon	Songkhla
690	Songkhla Lake	Songkhla
691	Thepha	Songkhla
692	Khuan Don	Satun
693	Khuan Ka Long	Satun
694	Langu	Satun
695	Muang Satun	Satun
696	Thung Wa	Satun
697	Ka Pho	Pattani
698	Khok Pho	Pattani
699	Mae Lan	Pattani
700	Muang Pattani	Pattani
701	Yarang	Pattani
702	Batong	Yala
703	Raman	Yala
704	Bacho	Narathiwat
705	Cho-I-rong	Narathiwat
706	Ja-Nae	Narathiwat
707	Muang Narathiwat	Narathiwat
708	Rangae	Narathiwat
709	Ruso	Narathiwat
710	Si Sakhon	Narathiwat
711	Sukhirin	Narathiwat
712	Su-ngai Ko Lok	Narathiwat
713	Sungai Padi	Narathiwat
714	Tak Bai	Narathiwat
715	Waeng	Narathiwat
716	Yi-ngo	Narathiwat
